# Supplementary material for: Identification and Validation of a New Peptide Targeting Pancreatic Beta Cells
Source: Molecules. 2022 Mar 31;27(7):2286. doi: 10.3390/molecules27072286 (PMC9000318; doi:10.3390/molecules27072286)
Supplement: Supplementary file 1 [file molecules-27-02286-s001.zip]

Archive with 1 entries (1 files):
- molecules-1615704-supplementary.pdf
